# Supplementary material for: Disrupting the DREAM complex enables proliferation of adult human pancreatic β cells
Source: J Clin Invest. 2022 Aug 1;132(15):e157086. doi: 10.1172/JCI157086 (PMC9337832; doi:10.1172/JCI157086)
Supplement: Supplemental tables 1-4 [file jci-132-157086-s116.xlsx]

## Sheet: Supplemental Table 1
Supplemental Table 1
The members of the Bisque4-MMP <0.01 geneset (253 genes, related to Figure 2)
Gene
CENPU
TMEM176B
ANLN
GAS2L3
MKI67
ST6GALNAC5
NUSAP1
HMMR
FERMT1
ARNTL2
HIST1H2AG
INSL6
WLS
CDCA5
MRPL20
TMEM176A
SMOC1
RRM2
NCAPG
ESPL1
NUF2
DPP4
ADNP
PPP1R3B
FAM111B
GPRIN3
SMLR1
ESCO2
TTC31
TNIK
CXCL16
CBR3
EGR3
PSAT1
CASC5
BTF3
SUCNR1
POLR2C
ATP1A3
MTHFD2
METTL21B
KIF23
CCDC150
MAGOH
NPTXR
INPP5J
SPATS2L
SLCO1C1
TMEM42
GTSE1
GAS2
SHC3
NDUFB4
GAB3
EPHA4
POPDC2
SLC16A8
EZH2
JAK2
KIF18A
DLK1
SH3RF3
ST6GALNAC4
CDKN1C
PPFIBP1
PHF13
COX17
GJD2
RPL13
C1orf50
STC2
BIK
GPR61
ITPR2
HERC5
STX1B
RAD51AP1
B3GALT1
ATP5O
RPL30
RORC
ANKRD18A
HECW2
DGKA
FAHD2A
CHI3L2
HIST1H2BC
NAT8
SPN
SGOL2
FAM57B
WDR62
APITD1
MRO
MORC4
TJP2
RBL1
BAIAP2L2
CCDC136
COPG2
C1orf127
LIMD1
NSA2
EGR1
ARL2
RPL35A
HPSE
PFKP
MEP1B
AHCYL1
USP43
TMEM56
RPL37
KIF21B
KCNB1
CTNNAL1
RPS13
PARK7
PAIP2
TMEM132E
SMC1B
CHCHD4
MLIP
ADGRB2
ANKRD44
CFL2
HMGN1
DCTN2
C11orf74
CDR2L
RPS3
TMEM57
SLC2A1
DYNLL2
GABARAP
THRAP3
MOB3C
KCNQ5
HDAC9
CCDC184
YPEL4
CENPE
GRB10
DNMT3B
EXO5
ONECUT2
TRIB3
ARRB2
ANKRD65
STIL
NTRK1
CEP78
PGF
RNF125
HIST2H2AC
ARSJ
SEC61A2
PARPBP
DHRS12
PTPRU
AFF3
IPCEF1
TIMELESS
POSTN
ADAP2
RPS20
CERCAM
CCDC84
FBXO8
NOL7
APLN
SLC7A2
FRAT1
INS
GGACT
CDKN3
GCSH
CIITA
ATP8B1
NAB2
RAB27A
RPL22
LAMTOR1
PAK6
HSD3B7
STX16
FAM135A
BICD1
EGR4
ARHGAP6
ALDH1L2
PIANP
SOGA1
GPRIN2
RGS7
SAMD5
KCTD18
EIF4A2
TPT1
TMEM59L
SRSF4
DENND2D
CLSTN2
ANK2
GNB1L
FTSJ2
RTL1
TPRG1L
FABP4
AKIP1
RPL41
COCH
KIF7
ORC6
HOMER3
CDC6
SMIM1
UBE2QL1
LPAR4
GPC6
TMC3
FUT1
PEX10
RNF130
TEP1
TSG101
RER1
SLC35F3
IK
LINGO4
FGF1
FRMD5
NSFL1C
SP140L
TMEM150C
IQGAP3
ASPM
KIF14
DTL
CENPF
BUB1
BARD1
CENPK
PPARGC1B
CDK1
DGKH
BUB1B
EEF2K
TOP2A
BRIP1
NDC80
TPX2
E2F1

## Sheet: Supplemental Table 2 
Supplemental Table 2
Full output of iRegulon analysis of the Bisque4-MMP geneset using the 500bp promoter regions
Related to Figure 2
# Rank	Track id (from ENCODE)	NES	ClusterCode	Transcription factor	Target genes
1	wgEncodeAwgTfbsSydhMcf10aesE2f4TamHvdUniPk	8.09044	T1	E2F4	CDCA5,IQGAP3,NUF2,KIF23,BUB1B,RRM2,NCAPG,CASC5,NDC80,ASPM,GTSE1,KIF14,CENPF,ESCO2,APITD1,STIL,BUB1,CDK1,CDC6,CDKN3,CENPK,SGOL2,DTL,BRIP1,RPS13,CCDC150,HIST1H2AG,MKI67,WDR62,TOP2A,TPX2,KIF18A,NUSAP1,ORC6,HMMR,RPS20,ANLN,ESPL1,FAM111B,FTSJ2,RAD51AP1
2	wgEncodeAwgTfbsSydhGm12878E2f4IggmusUniPk	8.05669	T1	E2F4	NUF2,RRM2,CDCA5,BUB1B,STIL,ASPM,KIF23,ANLN,IQGAP3,ESCO2,NDC80,CASC5,NCAPG,MKI67,CENPK,CCDC150,BUB1,CDC6,KIF14,CENPF,CDK1,HIST1H2AG,SGOL2,CDKN3,WDR62,DTL,BRIP1,ESPL1,KIF18A,RPS13,RBL1,ORC6,FTSJ2,NUSAP1,TOP2A,RAD51AP1,E2F1,RPS20,HMMR
3	wgEncodeAwgTfbsSydhHelas3E2f4UniPk	7.32111	T1	E2F4	CDCA5,IQGAP3,NUF2,RRM2,CASC5,ESCO2,NDC80,STIL,ASPM,KIF23,ANLN,BUB1B,RPS13,KIF14,DTL,GTSE1,NCAPG,BUB1,CDK1,CENPF,HIST1H2AG,CENPK,CCDC150,ORC6,KIF18A,CDC6,RBL1,RPS20,MKI67,ESPL1,RAD51AP1,BRIP1,SGOL2,NUSAP1,WDR62,EZH2,TOP2A,FTSJ2,SMC1B,CEP78,FAM111B,EIF4A2
4	wgEncodeAwgTfbsSydhK562E2f4UcdUniPk	7.06649	T1	E2F4	RRM2,IQGAP3,NUF2,CDCA5,ANLN,APITD1,ESCO2,DTL,BUB1B,STIL,NCAPG,NDC80,CDK1,EZH2,RPS20,BUB1,RBL1,KIF23,KIF14,ASPM,HIST1H2AG,CENPK,CDC6,MKI67,WDR62,GTSE1,CASC5,KIF18A,CENPF,GNB1L,RPS13,BRIP1,E2F1,ESPL1,NUSAP1,CDKN3,CCDC150,RER1,MTHFD2,ORC6,SGOL2,DNMT3B,PARK7,FTSJ2,RAD51AP1,TOP2A,CCDC84,RPL22,RPS3,EIF4A2,HIST1H2BC,FAHD2A,EGR1,CENPE,MAGOH
5	wgEncodeAwgTfbsSydhGm12878Sin3anb6001263IggmusUniPk	6.66793	T2	SIN3A	NUF2,ANLN,ESCO2,CDC6,BUB1B,RRM2,KIF18A,CDK1,STIL,MKI67,CASC5,ASPM,WDR62,CDCA5,NCAPG,NUSAP1,KIF23,APITD1,IQGAP3,NDC80,SGOL2,BUB1,ORC6,CENPK,CENPF,RER1,RAD51AP1,RPL35A,RPS13,GABARAP,CCDC150,STX16,NOL7,PEX10,TOP2A,RBL1,CENPE,TIMELESS,E2F1,HMMR,COX17,ESPL1,FTSJ2,KIF14
6	GSM1208691_batch1_chrom1_LoVo_TFDP1_PassedQC_peaks_hg19	6.44657	T3	TFDP1	CDK1,NDC80,KIF23,CENPK,RRM2,TOP2A,RBL1,CDC6,WDR62,NUF2,CDCA5,IQGAP3,TIMELESS,RAD51AP1,ESCO2,BRIP1,BUB1B,DTL,NCAPG,NUSAP1,SMC1B,KIF18A,KIF14,STIL,SGOL2,FAM111B,CDKN3,HIST1H2AG,CCDC150,ESPL1,BUB1,FTSJ2,BARD1,ORC6,ANKRD18A,CENPF,GTSE1,RPS13,CASC5,ASPM
7	wgEncodeAwgTfbsHaibHepg2Mybl2sc81192V0422111UniPk	4.81858	T4	MYBL2	TPX2,SGOL2,CENPF,EZH2,BUB1,TOP2A,CASC5,BUB1B,NDC80,CDK1,HIST2H2AC,HIST1H2BC,NCAPG,CENPE,NUF2,NUSAP1,STIL,ANLN,GTSE1,TTC31,CDKN3,GAS2L3,RBL1,RPL37,MKI67,SPATS2L,STX16,ASPM,RPS13,TSG101,RPS20,HMMR,FAM135A,COX17,IQGAP3,IK,KIF23,KIF18A,EIF4A2,ESPL1,DTL,NAT8,CDC6,PARK7,GABARAP,ESCO2,RPL41,SP140L,EEF2K,FRAT1,BRIP1,NOL7,RNF130,PAIP2,RPL22,KIF14,NAB2,SRSF4,CEP78,MAGOH,TJP2,RAD51AP1,RRM2,CDCA5,FERMT1,ITPR2
8	wgEncodeAwgTfbsHaibHepg2Sin3ak20Pcr1xUniPk	4.02444	T5	SIN3AK20	CDC6,BUB1B,NUF2,KIF18A,BUB1,CASC5,ESCO2,ORC6,CCDC150,NCAPG,SGOL2,ANLN,STIL,MKI67,CDK1,CENPF,RRM2,ASPM,KIF23
9	wgEncodeAwgTfbsHaibGm12878Foxm1sc502V0422111UniPk	3.91028	T6	FOXM1	CDK1,CDKN3,MKI67,NUF2,TOP2A,ASPM,CENPF,KIF23,AFF3,KIF18A,HIST1H2AG,GTSE1,KIF14,STIL,NDC80,ESPL1,STX16,RPL37,RBL1,PARK7,RRM2,BUB1B,EIF4A2,CDC6,IK,CENPE,CENPK,AHCYL1,ANLN,GABARAP,RPS20,CIITA,RPL22,RPL35A,NSA2,SGOL2,ESCO2,DTL,NUSAP1,HMMR,PAIP2,NCAPG,ARL2,RAD51AP1,DGKA,RPS3,BUB1,BRIP1,CDCA5,MRO,WDR62,NOL7,EZH2,RPS13,PPP1R3B,NTRK1,FAM135A
10	wgEncodeAwgTfbsHaibPanc1Sin3ak20V0416101UniPk	3.62687	T5	SIN3AK20	ANLN,NUF2,IQGAP3,BUB1B,CASC5,CDC6,CDK1,CENPF,KIF23,CDCA5,MKI67,KIF14,ASPM,APITD1,ESPL1,E2F1,FTSJ2,FRAT1,BUB1,NSA2,KIF18A,GTSE1,NCAPG,CCDC150
11	wgEncodeAwgTfbsBroadK562Hdac1sc6298UniPk	3.33155	T7	HDAC1	NUF2,IQGAP3,ESCO2,ANLN,CDC6,BUB1B,CASC5,NOL7,WDR62,KIF14,STIL,KIF18A,APITD1,TMEM57
12	wgEncodeAwgTfbsSydhK562Gtf2bUniPk	3.16428	T8	GTF2B	EGR1,HIST1H2BC,HIST1H2AG,HIST2H2AC,EIF4A2,RPL41,MTHFD2,RRM2,RPL22,BTF3,RPL37,RPS13,FAM135A,RPS20,RPL13,RPS3,PARK7,TMEM57,ATP5O,RPL35A,CDK1,STIL,RPL30,NUSAP1
# Rank	Motif id (from PWMs)	NES	ClusterCode	Transcription factor	Target genes
1	jaspar-PF0020.1	3.82666	M1	ATF4,CREB1	EGR1,EGR3,TMEM59L,ADNP,CLSTN2,EGR4,TPT1,TSG101,CASC5,EPHA4,CENPE,AHCYL1,CXCL16
2	yetfasco-980	3.77877	M2	NFYA	EZH2,TPRG1L,CDK1,CDKN3,ORC6,TMEM57,RORC,STIL,ARRB2,CDC6,CENPK,RPL13,ITPR2,CDKN1C,HIST1H2AG,HDAC9,ESPL1,CENPF,CDR2L,LPAR4,WDR62,BUB1,PPFIBP1,RPL22,ESCO2,KIF14,GAS2L3,TOP2A,HIST1H2BC,BRIP1,HMGN1,RNF125,SHC3,GCSH,KIF23,MTHFD2,RRM2,FRMD5,ATP1A3,TMEM42
3	homer-M00020	3.76702	M3		DNMT3B,APLN,MKI67,GRB10,HMGN1,EZH2,BRIP1,KIF14,KIF23,DENND2D,RAB27A,CFL2,INPP5J,STIL,CDK1
4	yetfasco-2185	3.69202	M4		DNMT3B,GAS2L3,MKI67,WLS,HMGN1,TMEM132E,DYNLL2,EZH2,EGR1,EPHA4,HPSE,ARRB2,HOMER3
5	yetfasco-394	3.636	M5		EGR3,RBL1,ANK2,ATP8B1,CDC6,DNMT3B,RPL22,NPTXR,TMEM132E,HERC5,TMEM57,WLS,USP43,RAB27A,JAK2,CENPK,KCNQ5,SLC35F3,BIK,NTRK1,BICD1,NAB2,CDCA5,CENPF,INSL6,ESPL1,EIF4A2,STIL,HPSE,SH3RF3,SLC16A8,NOL7,GJD2,PSAT1,TJP2,KCTD18,TPRG1L,COCH,MRPL20,PARK7,STX16,RPS13,GNB1L,DPP4,FAHD2A,STC2,ANLN,EPHA4,CDK1,RGS7,ADNP,DGKH,E2F1,PPP1R3B,DLK1,RNF130,EZH2,FGF1,EEF2K,FUT1,TMEM59L,SPATS2L,CDKN1C,CENPE,BUB1B,RRM2,IQGAP3,…
6	encode-UW.Motif.0207	3.54834	M6		RTL1,RPL41,ESCO2,SMOC1,THRAP3,ST6GALNAC5,RORC,GAS2,TNIK,POPDC2,ESPL1,HOMER3,C11orf74,LPAR4,GPR61,CDKN1C
7	homer-M01533	3.5366	M1	ATF2,JUN	EGR1,TPT1,EGR3,PTPRU,TMEM59L,CENPE,CLSTN2,CXCL16,MAGOH,ADNP,EGR4,AHCYL1,RPL13,PHF13,KIF18A,EPHA4,ANK2,YPEL4,HIST1H2AG,TSG101,CFL2,CCDC136,ANKRD44,RGS7,FGF1,FRAT1,TMEM57,ANLN,INPP5J,ARL2,STC2,FAHD2A,HSD3B7,KCNQ5,TMEM176B,TMEM176A,HMGN1,TMEM42,E2F1,TOP2A,ADAP2,KCNB1,BTF3,FAM57B,RAB27A,RORC,IQGAP3,PPFIBP1,SGOL2,HMMR,HOMER3,INS,CDCA5,SEC61A2,CENPK,STIL,INSL6,LIMD1,DGKA,ONECUT2,TJP2,KIF14,FRMD5,NTRK1,…
8	transfac_pro-M01796	3.52846	M7	BDP1,BRF1,POLR3A,POLR3G,GTF3C2	CASC5,DNMT3B,NTRK1,EZH2,MKI67,STIL,SRSF4,HMGN1,EGR4,RPL22,GRB10
9	hdpi-SCMH1	3.50858	M8	SCMH1	ST6GALNAC4,KIF23,RPS13,DYNLL2,FABP4,CHCHD4,YPEL4,PAIP2,LPAR4,FRAT1,THRAP3,HDAC9,ARL2,C11orf74,TJP2,IPCEF1
10	flyfactorsurvey-pdm3_SOLEXA_5_FBgn0033288	3.50226	M4	NKX6-2,GSX2,GSX1,PDX1,HOXD1,HOXA2,HOXB3,SHOX2,NOTO,PAX7,HOXB2,JAZF1,SRF,TBPL2,TBPL1,MEF2A,MEF2D,MEF2C,MEF2B,MEF2BNB-MEF2B,NKX1-2,NKX1-1,TCF7L1	CDKN1C,MORC4,WLS,HDAC9,TNIK,STC2,BAIAP2L2,EGR1,ADNP,RAB27A,ASPM,BUB1B,INS
11	transfac_pro-M00430	3.48328	M9	E2F1	CDC6,CDK1,E2F1,HMGN1,EZH2,RBL1,ATP8B1,BRIP1,ASPM,CDKN1C,RRM2,PAIP2,WLS,KIF21B,ADNP,ARHGAP6,RAD51AP1,HIST1H2AG,MORC4,DYNLL2,JAK2
12	transfac_pro-M01998	3.45527	M8		LINGO4,HIST1H2BC,HDAC9,WLS,STX16,RPS20,RER1,ADNP,LIMD1,CFL2,LPAR4,EGR4,GPC6,RBL1,ARSJ,PAIP2,TJP2
13	yetfasco-1147	3.45346	M10		GJD2,DYNLL2,WLS,STX16,SHC3,EGR4,SLCO1C1,TJP2,LINGO4,TPRG1L,HDAC9,ARHGAP6,LIMD1,E2F1,EPHA4,TMEM150C,ANKRD44,RAB27A,NTRK1,BRIP1,CFL2,TMEM59L,ESPL1,IPCEF1,KIF14,GCSH,COX17,ST6GALNAC5,FABP4,FBXO8,RPL30,NDUFB4,AFF3,APLN,PPFIBP1,TPX2,ARSJ,CASC5,ANK2
14	homer-M01478	3.44533	M11	FOXN4,FOXN1,FOXN3,FOXN2,FOXH1,JAZF1	HDAC9,RGS7,STC2,CASC5,RPS13,TJP2,ONECUT2,FRAT1,FGF1,APLN,GAS2,PAIP2
15	yetfasco-1771	3.43991	M4	BRF1,BRF2,BDP1	RORC,TPT1,HDAC9,INPP5J,APLN,EGR1,FGF1,HOMER3,PAK6,CASC5
16	transfac_public-M00516	3.43268	M9	E2F1,E2F4,E2F3,TFDP1,E2F7,E2F2,E2F5,TFDP3	RBL1,E2F1,PAIP2,MKI67,HIST1H2AG,CDK1,CDC6,EZH2,RPS20,LPAR4,PSAT1,ARHGAP6
17	yetfasco-1414	3.42455	M12		ADNP,TPT1,TMEM57,EGR1,TJP2,TSG101,DHRS12,HPSE,EGR3,DYNLL2,HMGN1,GABARAP,FAM57B,STC2,NTRK1,PAIP2
18	transfac_pro-M02861	3.42184	M13	GATA6	DYNLL2,ATP8B1,WLS,PPP1R3B,EGR3,EIF4A2,DNMT3B,GABARAP,PAIP2,RPL22,SEC61A2,TMEM132E,PPARGC1B,ADNP,BRIP1,PGF,DCTN2,NAB2,FRMD5,EGR1,RAB27A
19	homer-M01803	3.40738	M7		GAS2L3,CASC5,MKI67,HMGN1,DNMT3B,PPP1R3B,IPCEF1,EZH2,EGR3,TOP2A,MORC4,HPSE,SPATS2L,JAK2,DGKA,RORC,KIF14,TJP2,RPS13,ESPL1,EGR4,HOMER3,ADAP2,HDAC9,CDK1,SMOC1,EGR1,SLC7A2,ARRB2,GPC6,BUB1B,GAS2,FGF1,CDKN3,RAB27A,BRIP1,ALDH1L2,ARHGAP6,KIF23,TPX2,ARL2,POLR2C,SLC16A8,FERMT1,HERC5,LIMD1,EPHA4,APLN
20	transfac_pro-M00928	3.40557	M13		RER1,SRSF4,ANK2,BIK,FGF1,EGR3,CDC6,WLS,RRM2,BRIP1,LINGO4,MAGOH,BAIAP2L2,CFL2,CDKN1C,SPN
21	transfac_public-M00200	3.40105	M4		RRM2,HMGN1,ANK2,EGR1,STIL,ESPL1,WLS,TJP2,DGKA,ARRB2,CDK1,CDKN1C,KIF14,CDC6
22	yetfasco-938	3.33328	M14		SUCNR1,FRAT1,EGR3,DNMT3B,RPS20,PAIP2,SPATS2L,BAIAP2L2,CFL2,FABP4,ARHGAP6,GAS2,ST6GALNAC5,DGKA,CENPF,CBR3
23	homer-M00028	3.32334	M9	E2F1,E2F4,E2F3,E2F7,TFDP1,E2F5,E2F2,TFDP3	E2F1,RBL1,MKI67,RPS20,ESPL1,HIST1H2AG,EZH2,PAIP2,PSAT1,CDC6
24	jaspar-POL001.1	3.31702	M15		WLS,IPCEF1,MKI67,POPDC2,HPSE,ARSJ,EGR3,TTC31,SLC7A2,NOL7,EEF2K,GAS2L3,HMGN1,ARHGAP6,PPP1R3B,KIF21B,SRSF4,SEC61A2,FRAT1,RPS20,HDAC9,IQGAP3,FRMD5,FGF1,SPN,CDKN3,KIF14,RPL13,FBXO8,ARRB2,ADNP,TOP2A,CCDC136,MAGOH,GRB10,TPX2
25	yetfasco-546	3.28358	M16		PPP1R3B,RRM2,HPSE,CDK1,GJD2,STX16,JAK2,SMOC1
26	yetfasco-662	3.2619	M7	KDM2B,KDM2A,PHF8,JHDM1D,PHF2,FBXL19	GAS2L3,MKI67,EZH2,CASC5,SMOC1,HMGN1,EGR3,IPCEF1,DNMT3B,ARRB2,TOP2A,PPP1R3B,SPATS2L,MORC4,HPSE,KIF14,JAK2,SLC7A2,TJP2,CDK1,HOMER3,ESPL1,LIMD1,ALDH1L2,RAB27A,DGKA,ARHGAP6,HDAC9,ADAP2,FGF1,BUB1B,SRSF4,EGR4,EGR1,GAS2,CDKN3,GPC6,GRB10
27	yetfasco-1450	3.24925	M6		CFL2,EGR1,CDKN1C,EZH2,ATP8B1,HIST2H2AC,EIF4A2,SPATS2L,ARHGAP6,HDAC9,DNMT3B,RORC,GABARAP,COPG2,SMOC1,C11orf74
28	elemento-ATGGGCGG	3.22937	M17		HIST2H2AC,HDAC9,WDR62,PFKP,CDKN1C,LPAR4,HMGN1,CFL2,ARRB2,PAIP2,ANK2,NTRK1,ARSJ,EGR3,RPL41,FRMD5,ARHGAP6,ORC6,KIF21B,EZH2,KIF14,FAM57B,CDK1,JAK2,ASPM
29	hdpi-TFAP2C	3.20949	M18	TFAP2C	POPDC2,LPAR4,HIST1H2BC,MKI67,EGR4,DNMT3B,ARHGAP6,CDKN1C,CFL2,E2F1,HDAC9,IPCEF1
30	elemento-ACGTCAC	3.17605	M1		EGR1,EGR3,TPT1,TMEM59L,ADNP,CLSTN2,EGR4,CENPE,CXCL16,EPHA4,MAGOH,AHCYL1,ANK2,TSG101,FRAT1,RGS7,PTPRU,CFL2,KIF18A,ANKRD44,RPL13,PHF13,INPP5J,BAIAP2L2,RPS13,HMMR,THRAP3,KCNQ5,NTRK1,STC2,E2F1,ANLN,ARL2,RORC,SHC3,CASC5,HIST1H2AG,TJP2,PPFIBP1,RAB27A,FAHD2A,PAIP2,HMGN1
31	yetfasco-406	3.16611	M11	FOXN4,FOXN2,FOXN3,FOXN1,FOXH1,JAZF1	RGS7,HDAC9,CASC5,POPDC2,TJP2,FRAT1,ONECUT2,RPS13,DGKA,FGF1,HPSE,APLN,MRO,PAIP2,STC2,EGR1
32	jaspar-PF0005.1	3.13991	M2	NFYB,NFYA,NFYC	TPRG1L,CDK1,ORC6,RORC,TMEM57,STIL,ITPR2,CDKN3,CENPF,RPL13,CENPK,BUB1,ARRB2,BRIP1,KIF14,ESCO2,SHC3,CDKN1C,KIF23,CDR2L,ESPL1,HIST1H2BC,WDR62,ATP1A3,TOP2A,CDC6,TMC3,GAS2L3,HIST1H2AG,SLC7A2,EZH2,ASPM,E2F1,HMGN1,FRMD5,PAK6,KIF21B,GCSH,SPATS2L,ARL2,HIST2H2AC,DCTN2,RPL22,SEC61A2,PSAT1,LPAR4,CENPE,ALDH1L2,MORC4,MRO,FRAT1,PPFIBP1,DHRS12,ANK2,FAHD2A,HOMER3,NDUFB4,RPL37,KCTD18,MEP1B,TIMELESS,HECW2,GJD2,MTHF…
33	homer-M00082	3.11641	M19	BCL11A,ZIC1,ZIC2	ST6GALNAC5,INS,SLCO1C1,PPARGC1B,STC2,HSD3B7,PGF,FGF1,INPP5J,TNIK,POPDC2
34	tfdimers-MD00124	3.0893	M6	NR2F1,NR2F2,PDX1,HNF1B,HNF1A,PPARG,PAX4,MYB	BAIAP2L2,EPHA4,LPAR4,TJP2,GAS2,MORC4,CDKN1C,MEP1B,FAM135A,ST6GALNAC5,ADNP
35	homer-M01810	3.08298	M14		FRAT1,DNMT3B,EGR3,ARHGAP6,RPS20,RAB27A,TMEM57,CFL2,DGKA,BAIAP2L2
36	transfac_pro-M02034	3.07575	M4	NKX2-1	WLS,RAB27A,DENND2D,PAK6,MEP1B,SLCO1C1,LPAR4,HPSE,APLN,GAS2,BAIAP2L2,SPATS2L,POPDC2,TMEM176B,TMEM176A,TSG101,FGF1
37	transfac_public-M00410	3.06762	M20	SOX9,SOX8,SOX10,SOX2,NANOG,SOX4,QSOX1,FOXO1,YY2,SOX6,SRY,SMAD1,SOX30,SOX7,SOX14,SOX18,SOX11	FRAT1,HDAC9,EZH2,ANK2,CASC5,EGR3,GAS2,PAIP2,IPCEF1,GJD2,PSAT1,ADNP,FABP4,HIST2H2AC,GPC6,MKI67,RER1,WDR62
38	stark-TTTNGGCGS	3.05045	M9		RRM2,EGR1,MKI67,STX16,AFF3,RBL1,ATP8B1,CDC6,ANKRD18A,RPL35A,ADNP,BARD1,NAB2,ST6GALNAC5,LPAR4,ANK2,FGF1,E2F1
39	swissregulon-ATF5_CREB3.p2	3.00708	M1	ATF5,CREB3,ATF2,JUN,CREM,CREB1,ATF3,ATF4,ATF1,ATF7,ATF6,JUND,JUNB	EGR1,TPT1,EGR3,PTPRU,TMEM59L,CENPE,CLSTN2,CXCL16,MAGOH,ADNP,EGR4,RPL13,AHCYL1
40	iDMMPMM-PRD	3.00617	M4	PAX3,PAX7,FOXO1	EGR3,HOMER3,NTRK1,HDAC9,CENPE,TNIK,TMEM56,ATP8B1,HMMR,EZH2,KIF23,GAS2L3,SPATS2L,CLSTN2,MORC4,STIL,ARHGAP6,POPDC2,LPAR4,MRO,FGF1,STC2,RRM2,BAIAP2L2,DNMT3B,PPP1R3B,GABARAP,ADAP2,RPL35A,SHC3,MAGOH,INSL6,FABP4,C11orf74,MKI67,PSAT1,SAMD5,BUB1B,CASC5,PARK7,BRIP1,SMOC1,EGR4,GPC6,HMGN1,TMC3,RPL22,CFL2,HPSE,RPL41,ORC6,DYNLL2,NDUFB4,MEP1B,TMEM59L,ST6GALNAC5,RPS20,PPFIBP1,ANKRD44,NCAPG,COX17,LIMD1,SLC7A2,CD…
Notes:
Motif collection	10K (9713 PWMs)
Track collection	750 ChIP-seq tracks (ENCODE uniform signals)
Motif rankings database	500bp upstream (7 species)
Track rankings database	500bp upstream (ChIP-seq-derived - ENCODE)
iRegulon version	iRegulon v1.3 (build: 2015-02-12)
NES	Normalized Enrichment score
Cluster Code	Indicates identification of similar transcriptional motifs or tracks

## Sheet: Supplemental Table 3
Supplemental Table 3
Results of Enrichment analysis of Bisque4-MMP geneset (253 genes) in Dream Target associated genesets curated from Fischer et al (related To Supplementary Figure X)
Dream Target Geneset	Bisque4-MMP geneset	Fold Enrichment	BH Adjusted P value	intersecting genes
DREAM_assoc	Bisque4-MMP geneset	3.38982	4.0892e-15	MKI67,KIF18A,CDKN3,HMMR,CENPU,KIF14,DTL,NDC80,CENPE,ORC6,STIL,RAD51AP1,FAM111B,CCDC150,NCAPG,CDC6,NUSAP1,WDR62,CDK1,TOP2A,EZH2,HIST1H2BC,DNMT3B,BUB1B,CENPK,ARRB2,CDCA5,ASPM,CASC5,IQGAP3,BARD1,KIF23,APITD1,HIST2H2AC,TIMELESS,NUF2,CENPF,RRM2,ANLN,CEP78,GAS2L3,RBL1,ESPL1,BRIP1,TPX2,PARPBP,E2F1,ESCO2,SGOL2,THRAP3,HIST1H2AG,GTSE1,BUB1
MMB_FOXM1_assoc	Bisque4-MMP geneset	7.78077	1.15135e-19	MKI67,IQGAP3,TPX2,KIF18A,CDKN3,NUSAP1,HMMR,KIF23,PARPBP,CDK1,NUF2,CENPF,TOP2A,EZH2,ESCO2,KIF14,RRM2,HIST1H2BC,SGOL2,BUB1B,DTL,NDC80,HIST1H2AG,ANLN,GTSE1,BUB1,CDCA5,CENPE,STIL,ASPM,GAS2L3,ESPL1,NCAPG
TP53_assoc	Bisque4-MMP geneset	0.387765	0.966901	PPFIBP1,DGKA
RB-E2F_assoc	Bisque4-MMP geneset	3.30794	3.6871e-08	KIF18A,BARD1,APITD1,TIMELESS,NUF2,CENPU,RRM2,DTL,ANLN,CEP78,STIL,RBL1,RAD51AP1,FAM111B,BRIP1,NCAPG,CDC6,NUSAP1,WDR62,CDK1,EZH2,E2F1,ESCO2,BUB1B,CENPK,HIST1H2AG,ARRB2,PHF13

## Sheet: Supplemental Table 4
Suppl. Table 4. Pancreatic Organ Donor and Islet Information.
RRID:	Source ID*	Source	Date	Figure	Age	M/F	BMI	Ischemia Time	Purity	HbA1c	Race	Medical Hx/Cause of Death
	ACLM016	UPENN	2015-12-16	RNA Seq	55	M	23.6	423	90	5.2	White	Head trauma
	ADCK302	University of Illinois	2016-03-15	RNA Seq	68	M	24.5	349	95	4.8	White	Head Trauma
	ADCS414	Scharp-Lacy Research Institute	2016-03-28	RNA Seq	37	F	25.1	684	90	5.5	Hispanic	Anoxia
SAMN13570019		UPENN	2019-12-17	Fig 3A B Supp Fig 2 A B Supp Fig A B C D E F	37	F	24	918	95	5.2	White	Anoxia
SAMN13866285		SCICRC	2020-01-15	Fig 3A B Supp Fig 2 A B Supp Fig A B C D E F	30	F	27.1	1005	90	5.8	Hispanic	Anoxia
SAMN13881228		SCICRC	2021-01-21	Fig 3A B Supp Fig 2 A B Supp Fig A B C D E F	34	M	28.1	534	85	5.6	Hispanic	Head trauma
	HP20179	PRODO	2020-07-02	Fig 3A B Supp Fig 2 A B	54	F	24.6	np	90	5.7	Hispanic	Stroke
	HP20191	PRODO	2020-07-16	Fig 3A B Supp Fig 2 A B	39	F	21.9	np	90	5.6	Caucasian	Head Trauma
	HP1197	SCICRC	2020-07-20	Fig 3A B Supp Fig 2 A B Figure 5A B C D Fig supp 4	44	M	28.84	433	80	5.5	Hispanic	Cerebrovascular/Stroke
	HP20206	PRODO	2020-07-24	Fig 5E-G	22	M	31.9	np	90	5.4	Hispanic	Head trauma
	R373	Edmonton	2020-07-28	Fig 5E-G	31	M	27.5	23	80	4.4	Not Provided	np
Samn15656747		Wisconsin	2020-07-29	Fig 5E-G	24	M	33.6	392	92	5.1	White	Head trauma
	HP20220	PRODO	2020-08-12	Fig 3A B Supp Fig 2 A B	60	M	29.3	np	85	5.6	Asian	Stroke
SAMN15770453		Wisconsin	2020-08-13	Figure 5A B C D Fig supp 4 Fig 3A B Supp Fig 2 A B	48	F	30.9	328	90	5.8	White	Cerebrovascular/stroke
SAMN16427178		SCICRC	2020-10-15	Figure 4 A B C D Figure 5A B C D Fig supp 4	42	F	31.1	343	80	5.5	White	Cerebrovascular/stroke
	HP20317	PRODO	2020-11-19	Figure 5A B C D Supple 4	58	M	26.8	np	85	4.9	Hispanic	Stroke
	HP20341	PRODO	2020-12-07	RNA seq	35	M	18.1	np	90	5.3	Caucasian	Knife wound
	HP21013	PRODO	2021-01-21	Figure 1C 1D 1E 1F 1G 1H Figure 4 A B C D Protemics Fig 5E-G	20	M	10	np	90	5.4	Black	Head trauma
	HU1215f1d1	SCICRC	2021-02-18	Figure 4 A B C D Figure suppl 3 A B C D EF Figure 5A B C D Sup 2A 2B Protemics	62	M	26.02	455	90	5.1	Caucasian	Head trauma/non-MVA
	HP21045	PRODO	2021-02-22	RNA seq	31	M	23.9	np	90	5.4	Hispanic	Head Trauma
SAMN18092805		SCICRC	2021-03-03	Figure 3 A B Figure 4 A B C D Figure 5A B C D Sup 2A 2B Figure suppl 3 A B C D EF	56	M	21.6	345	90	5.1	Asian	Cerebrovascular/stroke
	HP21079	PRODO	2021-03-25	Figure 4 A B C D Figure 5A B C D	59	M	22.6	np	90	5.2	Caucasian	Stroke
	HP21086	PRODO	2021-04-06	RNA seq	31	F	25.6	np	90	5.1	Caucasian	Stroke
	HP21098	PRODO	2021-04-15	Figure 1C 1D 1E 1F 1G 1H	46	M	33.6	np	85	5	Caucasian	Stroke
	HP21108	PRODO	2021-04-19	RNA seq	26	M	34.8	np	85	5.4	Hispanic	Anoxic event
SAMN18200483		SCICRC	2021-03-11	RNA seq Figure 3 A B Figure 4 A B C D Figure 5A B C D Sup 2A 2B Figure suppl 3 A B C D EF Figure 5 E-G	48	F	47.6	213	90	5.4	Black	Cerebrovascular/stroke
	HP21132	PRODO	2021-05-23	protemics Figure 5 E-G	31	M	26.6	np	90	5.2	Caucasian	Anoxic event
		U CHICAGO	2021-05-30	protemics Figure 5A B C D	36	M	34.1	440	np	5.1	Not Provided	Not Provided
	HP21148	PRODO	2021-06-03	protemics Figure 5 E-G	19	M	23.1	np	90	5.8	Not Provided	Head trauma
	HP21161	PRODO	2021-06-10	Fig 5E-G	43	M	25.5	np	90	5.4	Hispanic	Head trauma
SAMN20064638		SCICRC	2021-07-08	Figure 1C 1D 1E 1F 1G 1H	66	M	29.9	350	85	5.8	Asian	Cerebrovascular/stroke
SAMN20209569		UPENN	2021-07-15	Figure 1C 1D 1E 1F 1G 1H	45	F	21.9	189	75	5.5	White	Stroke
SAMN20478103		SCICRC	2021-07-30	Figure 1C 1D 1E 1F 1G 1H	30	M	25.4	633	90	5.8	Hispanic	Anoxia
	HP21227	PRODO	2021-08-19	Figure 1C 1D 1E 1F 1G 1H	58	M	31.8	np	85	5.2	White	Heart attack
	HP21247	PRODO	2021-09-09	Figure 1C 1D 1E 1F 1G 1H	53	M	31	np	90	5.9	Caucasian	Anoxic event
SAMN21400456		SCICRC	2021-09-16	Figure 1F 1G 1H	54	M	29.3	632	80	5.3	White	Head trauma
SAMN21855451	ICRH142	UPENN	2021-09-30	Figure 1C 1D 1E 1F 1G 1H	55	M	35.1	506	80	5.1	White	Stroke
	HP21280	PRODO	2021-10-08	Figure 1C 1D 1E 1F 1G 1H	53	M	24.5	np	90	5.8	Caucasian	Head trauma
SAMN22441940	R415	Edmonton	2021-10-19	Figure 1C 1D 1E 1F 1G 1H	32	M	26.6	1080	80	5.9	Not Provided	Not Provided
	HU1229F1D2	SCICRC	2021-10-27	Figure 1C 1D 1E 1F 1G 1H	26	M	29.16	517	75	5.4	White	Head trauma/MVA
	HP22021	PRODO	2022-01-21	Supp Fig 7, 11	52	F	23.2	np	90	5.5	Black	Stroke
	HP22030	PRODO	2022-01-31	Supp Fig 7, 11	36	M	25.6	np	85	5.4	Asian	an anoxic event
	HP22034	PRODO	2022-02-03	Supp Fig 7, 11	49	M	32.5	np	90	5.5	Caucasian	CVA
	HP22052	PRODO	2022-02-21	Supp Fig 1, 7, 11	52	M	25.4	np	90	4.2	Caucasian	CVA
	HP22065	PRODO	2022-03-07	Supp Fig 1, 7, 11	61	M	22.4	np	90	5.2	African American	an anoxic event
	HP22068	PRODO	2022-03-14	Supp Fig 1, 7, 11	20	M	20.8	np	90	4.6	African American	Head trauma
	HP22076	PRODO	2022-03-21	Supp Fig1,	36	M	23.2	np	90	5.3	Caucasian	an anoxic event
	Samn27361472	SCICRC	2022-04-07	Fig1 H Supp Fig 1	34	M	31.8	380	85	np	Hispanic	Head trauma
	HP22089	PRODO	2022-04-04	Fig1 H Supp Fig 1	48	M	19	np	87	5.3	Hispanic	Stroke
	HP22095	PRODO	2022-04-11	Fig1 H	33	M	25.9	np	90	5.4	Caucasian	Head trauma
	H253	U CHICAGO	2022-04-18	Fig1 H	31	M	33	np	85	5.7	Hispanic	Anoxia
	Samn27619977	SCICRC	2022-04-19	Fig1 H	37	M	31.3	383	90	np	Hispanic	Head trauma
	Hp22105	PRODO	2022-04-19	Fig1 H	58	M	28	np	95	5.1	Caucasian	Head trauma
				Mean	42.3585	11 F	27.1457	481.458	87.5769	5.34118
				SEM	13.0414	42 M	5.53186	242.755	4.563	0.354344
